# Supplementary material for: Sterile α Motif Domain Containing 9 Is a Novel Cellular Interacting Partner to Low-Risk Type Human Papillomavirus E6 Proteins
Source: PLoS One. 2016 Feb 22;11(2):e0149859. doi: 10.1371/journal.pone.0149859 (PMC4764768; doi:10.1371/journal.pone.0149859)
Supplement: S1 Table — (XLS) [file pone.0149859.s003.xls]

## Sheet: Sheet1
S1 Table. List of proteins in complex with GST-E6 proteins
Accession	Description		GST-6E6 (1)	GST-6E6 (2)	GST-6E6 (3)	Average		GST-11E6 (1)	GST-11E6 (2)	GST-11E6 (3)	Average		GST-16E6 (1)	GST-16E6 (2)	Average
O60884	DnaJ homolog subfamily A member 2 OS=Homo sapiens GN=DNAJA2 PE=1 SV=1 - [DNJA2_HUMAN]		2	0	10	4		0	0	10	3.3		0	7	3.5
Q9UM54-5	Isoform 5 of Unconventional myosin-VI OS=Homo sapiens GN=MYO6 - [MYO6_HUMAN]		0	4	8	4		1	6	0	2.3		2	4	3
A8K2U0	Alpha-2-macroglobulin-like protein 1 OS=Homo sapiens GN=A2ML1 PE=1 SV=3 - [A2ML1_HUMAN]		0	12	0	4		0	8	0	2.7		3	0	1.5
Q99615-2	Isoform 2 of DnaJ homolog subfamily C member 7 OS=Homo sapiens GN=DNAJC7 - [DNJC7_HUMAN]		0	0	12	4		0	0	0	0		0	0	0
O43790	Keratin, type II cuticular Hb6 OS=Homo sapiens GN=KRT86 PE=1 SV=1 - [KRT86_HUMAN]		1	0	13	4.7		3	0	0	1		0	0	0
P04350	Tubulin beta-4 chain OS=Homo sapiens GN=TUBB4 PE=1 SV=2 - [TBB4_HUMAN]		2	0	13	5		0	0	0	0		0	2	1
O75643	U5 small nuclear ribonucleoprotein 200 kDa helicase OS=Homo sapiens GN=SNRNP200 PE=1 SV=2 - [U520_HUMAN]		0	3	12	5		0	0	2	0.7		0	4	2
F5H897	Heat shock protein 75 kDa, mitochondrial OS=Homo sapiens GN=TRAP1 PE=3 SV=1 - [F5H897_HUMAN]		0	6	6	4		0	10	3	4.3		4	2	3
P14618-2	Isoform M1 of Pyruvate kinase isozymes M1/M2 OS=Homo sapiens GN=PKM2 - [KPYM_HUMAN]		0	12	0	4		0	14	0	4.7		0	0	0
A8K854	HCG1983504, isoform CRA_f OS=Homo sapiens GN=TUBB3 PE=2 SV=1 - [A8K854_HUMAN]		6	7	0	4.3		7	7	0	4.7		6	0	3
P62258-2	Isoform SV of 14-3-3 protein epsilon OS=Homo sapiens GN=YWHAE - [1433E_HUMAN]		0	8	5	4.3		6	10	0	5.3		0	0	0
P04083	Annexin A1 OS=Homo sapiens GN=ANXA1 PE=1 SV=2 - [ANXA1_HUMAN]		7	7	0	4.7		5	8	0	4.3		7	0	3.5
F8VUJ7	Tubulin beta chain OS=Homo sapiens GN=TUBB PE=3 SV=1 - [F8VUJ7_HUMAN]		7	9	0	5.3		8	8	0	5.3		7	0	3.5
O75369-5	Isoform 5 of Filamin-B OS=Homo sapiens GN=FLNB - [FLNB_HUMAN]		1	20	0	7		0	14	0	4.7		0	0	0
Q93008-1	Isoform 2 of Probable ubiquitin carboxyl-terminal hydrolase FAF-X OS=Homo sapiens GN=USP9X - [USP9X_HUMAN]		0	9	3	4		0	6	2	2.7		4	4	4
H0YI76	Keratin, type II cytoskeletal 5 (Fragment) OS=Homo sapiens GN=KRT5 PE=3 SV=1 - [H0YI76_HUMAN]		5	8	0	4.3		10	11	0	7		10	0	5
F5H698	Leucine--tRNA ligase, cytoplasmic OS=Homo sapiens GN=LARS PE=3 SV=1 - [F5H698_HUMAN]		0	0	13	4.3		0	11	16	9		0	13	6.5
Q13753-2	Isoform Short of Laminin subunit gamma-2 OS=Homo sapiens GN=LAMC2 - [LAMC2_HUMAN]		0	14	0	4.7		11	0	1	4		20	7	13.5
G3V2B8	Methylenetetrahydrofolate dehydrogenase OS=Homo sapiens GN=MTHFD1 PE=3 SV=1 - [G3V2B8_HUMAN]		0	14	0	4.7		11	16	0	9		12	0	6
B3KQT9	Protein disulfide-isomerase A3 OS=Homo sapiens GN=PDIA3 PE=2 SV=1 - [B3KQT9_HUMAN]		0	14	0	4.7		8	12	0	6.7		13	0	6.5
P61204	ADP-ribosylation factor 3 OS=Homo sapiens GN=ARF3 PE=1 SV=2 - [ARF3_HUMAN]		0	4	10	4.7		4	6	4	4.7		5	3	4
B4DP54	Tubulin beta-6 chain OS=Homo sapiens GN=TUBB6 PE=2 SV=1 - [B4DP54_HUMAN]		6	9	0	5		9	9	0	6		8	0	4
P31689	DnaJ homolog subfamily A member 1 OS=Homo sapiens GN=DNAJA1 PE=1 SV=2 - [DNJA1_HUMAN]		2	3	10	5		1	2	12	5		2	14	8
P11940-2	Isoform 2 of Polyadenylate-binding protein 1 OS=Homo sapiens GN=PABPC1 - [PABP1_HUMAN]		0	5	10	5		8	8	3	6.3		7	7	7
P21589-2	Isoform 2 of 5'-nucleotidase OS=Homo sapiens GN=NT5E - [5NTD_HUMAN]		0	2	13	5		3	0	10	4.3		3	14	8.5
E7ESM6	Staphylococcal nuclease domain-containing protein 1 OS=Homo sapiens GN=SND1 PE=4 SV=2 - [E7ESM6_HUMAN]		0	16	0	5.3		17	19	0	12		12	0	6
G5E9B2	Chaperonin containing TCP1, subunit 8 (Theta), isoform CRA_a OS=Homo sapiens GN=CCT8 PE=3 SV=1 - [G5E9B2_HUMAN]		0	16	0	5.3		0	15	0	5		15	0	7.5
B4DUR8	T-complex protein 1 subunit gamma OS=Homo sapiens GN=CCT3 PE=2 SV=1 - [B4DUR8_HUMAN]		0	10	6	5.3		7	6	3	5.3		9	2	5.5
Q3MIV8	Myosin, heavy chain 11, smooth muscle OS=Homo sapiens GN=MYH11 PE=2 SV=1 - [Q3MIV8_HUMAN]		4	13	0	5.7		11	10	0	7		10	0	5
F5H0N0	Actin, cytoplasmic 2, N-terminally processed OS=Homo sapiens GN=ACTG1 PE=3 SV=1 - [F5H0N0_HUMAN]		6	12	0	6		9	12	0	7		10	0	5
P19367-4	Isoform 4 of Hexokinase-1 OS=Homo sapiens GN=HK1 - [HXK1_HUMAN]		0	13	5	6		12	16	0	9.3		13	0	6.5
J3KR24	Isoleucine--tRNA ligase, cytoplasmic OS=Homo sapiens GN=IARS PE=4 SV=1 - [J3KR24_HUMAN]		0	0	19	6.3		0	0	18	6		0	30	15
P04792	Heat shock protein beta-1 OS=Homo sapiens GN=HSPB1 PE=1 SV=2 - [HSPB1_HUMAN]		5	5	10	6.7		4	6	6	5.3		5	5	5
O00159-2	Isoform 2 of Unconventional myosin-Ic OS=Homo sapiens GN=MYO1C - [MYO1C_HUMAN]		0	0	22	7.3		0	14	23	12.3		0	21	10.5
E9PKE3	Heat shock cognate 71 kDa protein OS=Homo sapiens GN=HSPA8 PE=3 SV=1 - [E9PKE3_HUMAN]		6	14	5	8.3		13	15	0	9.3		13	7	10
E9PL22	Hypoxia up-regulated protein 1 OS=Homo sapiens GN=HYOU1 PE=3 SV=1 - [E9PL22_HUMAN]		0	13	13	8.7		9	16	14	13		12	11	11.5
F8W7K3	Spectrin alpha chain, brain OS=Homo sapiens GN=SPTAN1 PE=4 SV=1 - [F8W7K3_HUMAN]		0	28	0	9.3		25	36	0	20.3		35	0	17.5
E7EUE8	Keratin, type II cytoskeletal 6A OS=Homo sapiens GN=KRT6A PE=3 SV=2 - [E7EUE8_HUMAN]		14	18	0	10.7		17	12	0	9.7		17	0	8.5
F8W7G7	Anastellin OS=Homo sapiens GN=FN1 PE=4 SV=1 - [F8W7G7_HUMAN]		0	3	29	10.7		2	0	20	7.3		0	21	10.5
O75369-6	Isoform 6 of Filamin-B OS=Homo sapiens GN=FLNB - [FLNB_HUMAN]		0	44	0	14.7		37	37	0	24.7		38	0	19
P12236	ADP/ATP translocase 3 OS=Homo sapiens GN=SLC25A6 PE=1 SV=4 - [ADT3_HUMAN]		0	3	6	3		2	4	6	4		0	2	1
F5H7U0	6-phosphogluconate dehydrogenase, decarboxylating OS=Homo sapiens GN=PGD PE=3 SV=1 - [F5H7U0_HUMAN]		0	9	0	3		2	10	0	4		5	0	2.5
F8W181	60S ribosomal protein L6 (Fragment) OS=Homo sapiens GN=RPL6 PE=3 SV=1 - [F8W181_HUMAN]		0	8	0	2.7		4	8	0	4		7	0	3.5
E7EWR1	Tubulin beta chain OS=Homo sapiens GN=TUBB PE=4 SV=1 - [E7EWR1_HUMAN]		0	6	0	2		6	6	0	4		6	0	3
P78417	Glutathione S-transferase omega-1 OS=Homo sapiens GN=GSTO1 PE=1 SV=2 - [GSTO1_HUMAN]		0	5	0	1.7		5	5	2	4		6	0	3
B4DNN3	Uncharacterized protein OS=Homo sapiens GN=QARS PE=2 SV=1 - [B4DNN3_HUMAN]		0	0	0	0		5	7	0	4		6	0	3
F5H8C9	Tubulin beta-2A chain OS=Homo sapiens GN=TUBB2A PE=4 SV=1 - [F5H8C9_HUMAN]		0	8	0	2.7		6	6	0	4		5	0	2.5
O95347-2	Isoform 2 of Structural maintenance of chromosomes protein 2 OS=Homo sapiens GN=SMC2 - [SMC2_HUMAN]		0	2	4	2		4	4	4	4		0	2	1
H9KV34	Uncharacterized protein OS=Homo sapiens PE=3 SV=1 - [H9KV34_HUMAN]		0	0	0	0		0	12	0	4		0	0	0
P00558	Phosphoglycerate kinase 1 OS=Homo sapiens GN=PGK1 PE=1 SV=3 - [PGK1_HUMAN]		0	0	0	0		0	12	0	4		0	0	0
Q7Z451	AP-2 complex subunit beta OS=Homo sapiens GN=AP2B1 PE=2 SV=1 - [Q7Z451_HUMAN]		0	0	0	0		0	12	0	4		0	0	0
O75165	DnaJ homolog subfamily C member 13 OS=Homo sapiens GN=DNAJC13 PE=1 SV=5 - [DJC13_HUMAN]		0	4	4	2.7		4	3	6	4.3		2	5	3.5
E9PLK3	Puromycin-sensitive aminopeptidase OS=Homo sapiens GN=NPEPPS PE=4 SV=1 - [E9PLK3_HUMAN]		0	8	0	2.7		0	13	0	4.3		0	0	0
Q86VP6-2	Isoform 2 of Cullin-associated NEDD8-dissociated protein 1 OS=Homo sapiens GN=CAND1 - [CAND1_HUMAN]		0	0	3	1		7	3	3	4.3		0	0	0
P62249	40S ribosomal protein S16 OS=Homo sapiens GN=RPS16 PE=1 SV=2 - [RS16_HUMAN]		4	6	0	3.3		6	8	0	4.7		6	0	3
B4DV79	Eukaryotic translation initiation factor 3 subunit B OS=Homo sapiens GN=EIF3B PE=2 SV=1 - [B4DV79_HUMAN]		0	3	0	1		6	8	0	4.7		7	0	3.5
O95678	Keratin, type II cytoskeletal 75 OS=Homo sapiens GN=KRT75 PE=1 SV=2 - [K2C75_HUMAN]		0	0	0	0		6	0	8	4.7		6	0	3
F5H6I5	Dolichyl-diphosphooligosaccharide--protein glycosyltransferase subunit 1 OS=Homo sapiens GN=RPN1 PE=4 SV=1 - [F5H6I5_HUMAN]		0	6	0	2		7	7	0	4.7		5	0	2.5
Q92614-2	Isoform 2 of Unconventional myosin-XVIIIa OS=Homo sapiens GN=MYO18A - [MY18A_HUMAN]		0	4	0	1.3		0	0	14	4.7		0	0	0
P49589-2	Isoform 2 of Cysteine--tRNA ligase, cytoplasmic OS=Homo sapiens GN=CARS - [SYCC_HUMAN]		0	3	0	1		2	10	2	4.7		4	1	2.5
Q8N163	DBIRD complex subunit KIAA1967 OS=Homo sapiens GN=KIAA1967 PE=1 SV=2 - [K1967_HUMAN]		0	0	6	2		3	0	12	5		0	4	2
B4DEM7	T-complex protein 1 subunit theta OS=Homo sapiens GN=CCT8 PE=2 SV=1 - [B4DEM7_HUMAN]		0	0	4	1.3		10	0	5	5		0	0	0
Q14315-2	Isoform 2 of Filamin-C OS=Homo sapiens GN=FLNC - [FLNC_HUMAN]		0	8	0	2.7		9	7	0	5.3		6	0	3
Q5TCU6	Talin 1 OS=Homo sapiens GN=TLN1 PE=2 SV=1 - [Q5TCU6_HUMAN]		0	1	1	0.7		10	5	1	5.3		0	3	1.5
E7EPM0	Protein flightless-1 homolog OS=Homo sapiens GN=FLII PE=4 SV=1 - [E7EPM0_HUMAN]		0	0	0	0		6	10	0	5.3		0	0	0
D6RA82	Annexin OS=Homo sapiens GN=ANXA3 PE=3 SV=1 - [D6RA82_HUMAN]		0	9	0	3		7	10	0	5.7		7	0	3.5
F8WDL0	AP-1 complex subunit beta-1 OS=Homo sapiens GN=AP1B1 PE=4 SV=1 - [F8WDL0_HUMAN]		0	10	0	3.3		7	10	0	5.7		0	0	0
P07951-2	Isoform 2 of Tropomyosin beta chain OS=Homo sapiens GN=TPM2 - [TPM2_HUMAN]		0	0	6	2		0	6	11	5.7		0	3	1.5
P08727	Keratin, type I cytoskeletal 19 OS=Homo sapiens GN=KRT19 PE=1 SV=4 - [K1C19_HUMAN]		0	0	0	0		7	10	0	5.7		5	0	2.5
F5H816	Phosphorylase OS=Homo sapiens GN=PYGL PE=3 SV=1 - [F5H816_HUMAN]		0	11	0	3.7		3	15	0	6		6	0	3
E9PGK1	Annexin OS=Homo sapiens GN=ANXA6 PE=3 SV=1 - [E9PGK1_HUMAN]		0	7	0	2.3		5	13	0	6		0	0	0
Q12846	Syntaxin-4 OS=Homo sapiens GN=STX4 PE=1 SV=2 - [STX4_HUMAN]		0	0	0	0		4	2	12	6		0	0	0
F8VZY9	Keratin, type I cytoskeletal 18 OS=Homo sapiens GN=KRT18 PE=3 SV=1 - [F8VZY9_HUMAN]		1	0	2	1		9	6	6	7		7	0	3.5
B5MCT8	40S ribosomal protein S9 OS=Homo sapiens GN=RPS9 PE=3 SV=1 - [B5MCT8_HUMAN]		3	7	0	3.3		8	9	7	8		6	1	3.5
P27816-6	Isoform 6 of Microtubule-associated protein 4 OS=Homo sapiens GN=MAP4 - [MAP4_HUMAN]		0	0	10	3.3		13	7	6	8.7		0	6	3
O00186	Syntaxin-binding protein 3 OS=Homo sapiens GN=STXBP3 PE=1 SV=2 - [STXB3_HUMAN]		0	1	8	3		14	9	22	15		0	0	0
Q5K651	Sterile alpha motif domain-containing protein 9 OS=Homo sapiens GN=SAMD9 PE=1 SV=1 - [SAMD9_HUMAN]		0	8	0	2.7		3	9	0	4		5	0	2.5
Q9Y265-2	Isoform 2 of RuvB-like 1 OS=Homo sapiens GN=RUVBL1 - [RUVB1_HUMAN]		0	4	5	3		4	4	4	4		5	5	5
F5H8K4	26S proteasome non-ATPase regulatory subunit 3 OS=Homo sapiens GN=PSMD3 PE=4 SV=1 - [F5H8K4_HUMAN]		0	8	0	2.7		4	8	0	4		12	0	6
P08758	Annexin A5 OS=Homo sapiens GN=ANXA5 PE=1 SV=2 - [ANXA5_HUMAN]		0	7	0	2.3		4	8	0	4		9	0	4.5
B0YJC4	Vimentin OS=Homo sapiens GN=VIM PE=3 SV=1 - [B0YJC4_HUMAN]		0	0	0	0		0	2	10	4		7	5	6
P37802	Transgelin-2 OS=Homo sapiens GN=TAGLN2 PE=1 SV=3 - [TAGL2_HUMAN]		0	9	2	3.7		4	8	1	4.3		8	0	4
B4E2Z3	4F2 cell-surface antigen heavy chain OS=Homo sapiens GN=SLC3A2 PE=2 SV=1 - [B4E2Z3_HUMAN]		2	0	0	0.7		4	9	0	4.3		8	0	4
Q96AG4	Leucine-rich repeat-containing protein 59 OS=Homo sapiens GN=LRRC59 PE=1 SV=1 - [LRC59_HUMAN]		0	4	4	2.7		4	5	4	4.3		4	7	5.5
H0Y3P8	6-phosphofructokinase OS=Homo sapiens GN=PFKP PE=3 SV=1 - [H0Y3P8_HUMAN]		0	0	0	0		4	9	0	4.3		8	0	4
F5H6K0	Putative pre-mRNA-splicing factor ATP-dependent RNA helicase DHX15 OS=Homo sapiens GN=DHX15 PE=4 SV=1 - [F5H6K0_HUMAN]		0	5	0	1.7		4	10	0	4.7		10	0	5
P13797	Plastin-3 OS=Homo sapiens GN=PLS3 PE=1 SV=4 - [PLST_HUMAN]		0	0	0	0		0	14	0	4.7		9	0	4.5
F8VU65	60S acidic ribosomal protein P0 (Fragment) OS=Homo sapiens GN=RPLP0 PE=3 SV=1 - [F8VU65_HUMAN]		3	7	0	3.3		7	8	0	5		8	0	4
E7ETL9	Probable ATP-dependent RNA helicase DDX5 OS=Homo sapiens GN=DDX5 PE=3 SV=1 - [E7ETL9_HUMAN]		0	7	0	2.3		5	10	0	5		8	0	4
P05198	Eukaryotic translation initiation factor 2 subunit 1 OS=Homo sapiens GN=EIF2S1 PE=1 SV=3 - [IF2A_HUMAN]		0	5	3	2.7		5	8	2	5		7	4	5.5
F5GWB8	2'-5'-oligoadenylate synthase 3 OS=Homo sapiens GN=OAS3 PE=4 SV=1 - [F5GWB8_HUMAN]		0	5	0	1.7		7	8	0	5		8	0	4
P39023	60S ribosomal protein L3 OS=Homo sapiens GN=RPL3 PE=1 SV=2 - [RL3_HUMAN]		0	3	0	1		3	4	9	5.3		3	12	7.5
Q92614-5	Isoform 5 of Unconventional myosin-XVIIIa OS=Homo sapiens GN=MYO18A - [MY18A_HUMAN]		0	0	5	1.7		6	3	7	5.3		4	7	5.5
P31946-2	Isoform Short of 14-3-3 protein beta/alpha OS=Homo sapiens GN=YWHAB - [1433B_HUMAN]		0	4	5	3		4	9	4	5.7		7	5	6
H0Y4A6	Valine--tRNA ligase (Fragment) OS=Homo sapiens GN=VARS PE=3 SV=1 - [H0Y4A6_HUMAN]		0	10	0	3.3		8	9	0	5.7		10	0	5
F5GYG9	AP-2 complex subunit beta OS=Homo sapiens GN=AP2B1 PE=4 SV=1 - [F5GYG9_HUMAN]		0	8	0	2.7		9	8	0	5.7		9	0	4.5
A6NCD2	T-complex protein 1 subunit zeta OS=Homo sapiens GN=CCT6A PE=3 SV=1 - [A6NCD2_HUMAN]		0	11	0	3.7		9	11	0	6.7		10	0	5
B7Z4V2	Stress-70 protein, mitochondrial OS=Homo sapiens GN=HSPA9 PE=2 SV=1 - [B7Z4V2_HUMAN]		0	10	0	3.3		10	10	0	6.7		8	0	4
E7EX81	Nucleolin OS=Homo sapiens GN=NCL PE=4 SV=1 - [E7EX81_HUMAN]		0	0	0	0		12	9	0	7		13	0	6.5
E9PPU0	Epiplakin OS=Homo sapiens GN=EPPK1 PE=4 SV=1 - [E9PPU0_HUMAN]		0	0	0	0		9	19	0	9.3		12	0	6
P53396-2	Isoform 2 of ATP-citrate synthase OS=Homo sapiens GN=ACLY - [ACLY_HUMAN]		0	8	0	2.7		7	16	7	10		8	0	4
P62851	40S ribosomal protein S25 OS=Homo sapiens GN=RPS25 PE=1 SV=1 - [RS25_HUMAN]		2	4	4	3.3		4	4	0	2.7		4	4	4
Q9NSB2	Keratin, type II cuticular Hb4 OS=Homo sapiens GN=KRT84 PE=1 SV=2 - [KRT84_HUMAN]		3	3	0	2		3	3	4	3.3		4	4	4
E9PCS3	26S proteasome non-ATPase regulatory subunit 2 OS=Homo sapiens GN=PSMD2 PE=4 SV=1 - [E9PCS3_HUMAN]		0	7	0	2.3		5	4	0	3		8	0	4
A8K3Z3	26S protease regulatory subunit 8 OS=Homo sapiens GN=PSMC5 PE=2 SV=1 - [A8K3Z3_HUMAN]		0	7	0	2.3		2	7	0	3		8	0	4
P61981	14-3-3 protein gamma OS=Homo sapiens GN=YWHAG PE=1 SV=2 - [1433G_HUMAN]		0	0	4	1.3		0	6	3	3		5	3	4
P05455	Lupus La protein OS=Homo sapiens GN=SSB PE=1 SV=2 - [LA_HUMAN]		0	0	1	0.3		0	0	2	0.7		0	8	4
Q13263-2	Isoform 2 of Transcription intermediary factor 1-beta OS=Homo sapiens GN=TRIM28 - [TIF1B_HUMAN]		0	3	0	1		0	0	0	0		0	8	4
Q07021	Complement component 1 Q subcomponent-binding protein, mitochondrial OS=Homo sapiens GN=C1QBP PE=1 SV=1 - [C1QBP_HUMAN]		0	2	0	0.7		0	2	0	0.7		2	6	4
Q9H6T0-2	Isoform 2 of Epithelial splicing regulatory protein 2 OS=Homo sapiens GN=ESRP2 - [ESRP2_HUMAN]		0	0	5	1.7		0	0	0	0		0	8	4
H3BQZ7	HCG2044799 OS=Homo sapiens GN=HNRNPUL2-BSCL2 PE=4 SV=1 - [H3BQZ7_HUMAN]		0	0	2	0.7		0	0	0	0		0	8	4
F8W7C6	60S ribosomal protein L10 OS=Homo sapiens GN=RPL10 PE=2 SV=1 - [F8W7C6_HUMAN]		0	0	2	0.7		0	0	0	0		0	8	4
E9PD53	Structural maintenance of chromosomes protein OS=Homo sapiens GN=SMC4 PE=3 SV=1 - [E9PD53_HUMAN]		0	0	0	0		0	7	0	2.3		8	0	4
Q9Y305-2	Isoform 2 of Acyl-coenzyme A thioesterase 9, mitochondrial OS=Homo sapiens GN=ACOT9 - [ACOT9_HUMAN]		0	0	0	0		0	0	2	0.7		0	8	4
P09914	Interferon-induced protein with tetratricopeptide repeats 1 OS=Homo sapiens GN=IFIT1 PE=1 SV=2 - [IFIT1_HUMAN]		0	0	0	0		0	0	0	0		8	0	4
P04637-4	Isoform 4 of Cellular tumor antigen p53 OS=Homo sapiens GN=TP53 - [P53_HUMAN]		0	0	0	0		0	0	0	0		0	8	4
P38159	RNA-binding motif protein, X chromosome OS=Homo sapiens GN=RBMX PE=1 SV=3 - [RBMX_HUMAN]		0	0	0	0		0	0	0	0		0	8	4
Q16787-4	Isoform 4 of Laminin subunit alpha-3 OS=Homo sapiens GN=LAMA3 - [LAMA3_HUMAN]		0	0	0	0		0	0	0	0		0	8	4
Q8NCA5-2	Isoform 2 of Protein FAM98A OS=Homo sapiens GN=FAM98A - [FA98A_HUMAN]		0	0	0	0		0	0	0	0		0	8	4
Q9BVS4	Serine/threonine-protein kinase RIO2 OS=Homo sapiens GN=RIOK2 PE=1 SV=2 - [RIOK2_HUMAN]		0	0	0	0		0	0	0	0		0	8	4
Q9H7H0-2	Isoform 2 of Methyltransferase-like protein 17, mitochondrial OS=Homo sapiens GN=METTL17 - [MET17_HUMAN]		0	0	0	0		0	0	0	0		0	8	4
P62906	60S ribosomal protein L10a OS=Homo sapiens GN=RPL10A PE=1 SV=2 - [RL10A_HUMAN]		1	1	6	2.7		2	2	4	2.7		2	7	4.5
P27816-5	Isoform 5 of Microtubule-associated protein 4 OS=Homo sapiens GN=MAP4 - [MAP4_HUMAN]		0	10	0	3.3		0	0	0	0		9	0	4.5
P50454	Serpin H1 OS=Homo sapiens GN=SERPINH1 PE=1 SV=2 - [SERPH_HUMAN]		0	5	0	1.7		0	10	0	3.3		7	2	4.5
P49411	Elongation factor Tu, mitochondrial OS=Homo sapiens GN=TUFM PE=1 SV=2 - [EFTU_HUMAN]		0	5	0	1.7		0	9	1	3.3		4	5	4.5
P27348	14-3-3 protein theta OS=Homo sapiens GN=YWHAQ PE=1 SV=1 - [1433T_HUMAN]		0	4	4	2.7		4	7	0	3.7		6	3	4.5
P23396	40S ribosomal protein S3 OS=Homo sapiens GN=RPS3 PE=1 SV=2 - [RS3_HUMAN]		0	0	0	0		0	11	0	3.7		9	0	4.5
P16989	Y-box-binding protein 3 OS=Homo sapiens GN=YBX3 PE=1 SV=4 - [YBOX3_HUMAN]		0	0	0	0		0	0	0	0		0	9	4.5
F5GY55	DNA damage-binding protein 1 OS=Homo sapiens GN=DDB1 PE=4 SV=1 - [F5GY55_HUMAN]		0	7	0	2.3		0	0	0	0		9	0	4.5
H7BY16	Nucleolin (Fragment) OS=Homo sapiens GN=NCL PE=4 SV=1 - [H7BY16_HUMAN]		0	1	2	1		2	1	1	1.3		4	5	4.5
B4DME8	Uncharacterized protein OS=Homo sapiens GN=DDX1 PE=2 SV=1 - [B4DME8_HUMAN]		0	1	0	0.3		3	1	0	1.3		9	0	4.5
Q6NXG1-5	Isoform 5 of Epithelial splicing regulatory protein 1 OS=Homo sapiens GN=ESRP1 - [ESRP1_HUMAN]		0	0	7	2.3		0	0	6	2		0	9	4.5
Q9Y6M1-5	Isoform 5 of Insulin-like growth factor 2 mRNA-binding protein 2 OS=Homo sapiens GN=IGF2BP2 - [IF2B2_HUMAN]		0	0	5	1.7		1	4	2	2.3		0	9	4.5
B8ZZG1	MAGUK p55 subfamily member 6 OS=Homo sapiens GN=MPP6 PE=4 SV=1 - [B8ZZG1_HUMAN]		0	0	0	0		0	0	0	0		9	0	4.5
P62258	14-3-3 protein epsilon OS=Homo sapiens GN=YWHAE PE=1 SV=1 - [1433E_HUMAN]		0	0	0	0		0	0	0	0		9	0	4.5
H0YDF9	Protein scribble homolog (Fragment) OS=Homo sapiens GN=SCRIB PE=4 SV=1 - [H0YDF9_HUMAN]		0	0	0	0		0	0	0	0		3	6	4.5
Q96L92-3	Isoform 2 of Sorting nexin-27 OS=Homo sapiens GN=SNX27 - [SNX27_HUMAN]		0	0	0	0		0	0	0	0		3	6	4.5
H7C5T8	Membrane-associated guanylate kinase, WW and PDZ domain-containing protein 1 (Fragment) OS=Homo sapiens GN=MAGI1 PE=4 SV=1 - [H7C5T8_HUMAN]		0	0	0	0		0	0	0	0		2	7	4.5
E7ERL6	Microtubule-associated serine/threonine-protein kinase 2 OS=Homo sapiens GN=MAST2 PE=2 SV=1 - [E7ERL6_HUMAN]		0	0	0	0		0	0	0	0		0	9	4.5
F5H5I6	G-rich sequence factor 1 OS=Homo sapiens GN=GRSF1 PE=2 SV=1 - [F5H5I6_HUMAN]		0	0	0	0		0	0	0	0		0	9	4.5
O14879	Interferon-induced protein with tetratricopeptide repeats 3 OS=Homo sapiens GN=IFIT3 PE=1 SV=1 - [IFIT3_HUMAN]		0	0	0	0		0	0	0	0		0	9	4.5
P55209-2	Isoform 2 of Nucleosome assembly protein 1-like 1 OS=Homo sapiens GN=NAP1L1 - [NP1L1_HUMAN]		0	0	0	0		0	0	0	0		0	9	4.5
Q5SSJ5-2	Isoform 2 of Heterochromatin protein 1-binding protein 3 OS=Homo sapiens GN=HP1BP3 - [HP1B3_HUMAN]		0	0	0	0		0	0	0	0		0	9	4.5
Q93073-2	Isoform 2 of Selenocysteine insertion sequence-binding protein 2-like OS=Homo sapiens GN=SECISBP2L - [SBP2L_HUMAN]		0	0	0	0		0	0	0	0		0	9	4.5
O76003	Glutaredoxin-3 OS=Homo sapiens GN=GLRX3 PE=1 SV=2 - [GLRX3_HUMAN]		1	4	3	2.7		5	5	1	3.7		6	4	5
O43592	Exportin-T OS=Homo sapiens GN=XPOT PE=1 SV=2 - [XPOT_HUMAN]		0	3	6	3		3	3	2	2.7		4	6	5
P40429	60S ribosomal protein L13a OS=Homo sapiens GN=RPL13A PE=1 SV=2 - [RL13A_HUMAN]		0	2	6	2.7		0	5	4	3		4	6	5
Q7Z478	ATP-dependent RNA helicase DHX29 OS=Homo sapiens GN=DHX29 PE=1 SV=2 - [DHX29_HUMAN]		0	2	2	1.3		3	2	0	1.7		4	6	5
D6R9P3	Heterogeneous nuclear ribonucleoprotein A/B OS=Homo sapiens GN=HNRNPAB PE=4 SV=1 - [D6R9P3_HUMAN]		1	1	2	1.3		1	2	2	1.7		4	6	5
B3KSI4	Uncharacterized protein OS=Homo sapiens GN=TKT PE=2 SV=1 - [B3KSI4_HUMAN]		0	4	0	1.3		0	0	0	0		10	0	5
Q8TEQ6	Gem-associated protein 5 OS=Homo sapiens GN=GEMIN5 PE=1 SV=3 - [GEMI5_HUMAN]		0	3	0	1		1	5	0	2		10	0	5
H0YIN9	Keratin, type II cytoskeletal 5 (Fragment) OS=Homo sapiens GN=KRT5 PE=4 SV=1 - [H0YIN9_HUMAN]		0	2	0	0.7		0	1	2	1		1	9	5
E7EQR4	Ezrin OS=Homo sapiens GN=EZR PE=4 SV=2 - [E7EQR4_HUMAN]		0	1	2	1		0	0	0	0		3	7	5
P09651-3	Isoform 2 of Heterogeneous nuclear ribonucleoprotein A1 OS=Homo sapiens GN=HNRNPA1 - [ROA1_HUMAN]		0	0	8	2.7		0	0	5	1.7		0	10	5
O43823	A-kinase anchor protein 8 OS=Homo sapiens GN=AKAP8 PE=1 SV=1 - [AKAP8_HUMAN]		0	0	2	0.7		0	0	1	0.3		0	10	5
Q9Y608-2	Isoform 2 of Leucine-rich repeat flightless-interacting protein 2 OS=Homo sapiens GN=LRRFIP2 - [LRRF2_HUMAN]		0	0	0	0		4	0	0	1.3		0	10	5
O00232-2	Isoform 2 of 26S proteasome non-ATPase regulatory subunit 12 OS=Homo sapiens GN=PSMD12 - [PSD12_HUMAN]		0	0	0	0		3	0	0	1		0	10	5
Q08J23	tRNA (cytosine(34)-C(5))-methyltransferase OS=Homo sapiens GN=NSUN2 PE=1 SV=2 - [NSUN2_HUMAN]		0	0	0	0		0	0	2	0.7		2	8	5
O95347	Structural maintenance of chromosomes protein 2 OS=Homo sapiens GN=SMC2 PE=1 SV=2 - [SMC2_HUMAN]		0	0	0	0		0	0	0	0		10	0	5
Q8WVM0	Dimethyladenosine transferase 1, mitochondrial OS=Homo sapiens GN=TFB1M PE=1 SV=1 - [TFB1M_HUMAN]		0	0	0	0		0	0	0	0		3	7	5
O94964	Protein SOGA1 OS=Homo sapiens GN=SOGA1 PE=1 SV=2 - [SOGA1_HUMAN]		0	0	0	0		0	0	0	0		0	10	5
P08621	U1 small nuclear ribonucleoprotein 70 kDa OS=Homo sapiens GN=SNRNP70 PE=1 SV=2 - [RU17_HUMAN]		0	0	0	0		0	0	0	0		0	10	5
Q9HC36	RNA methyltransferase-like protein 1 OS=Homo sapiens GN=RNMTL1 PE=1 SV=2 - [RMTL1_HUMAN]		0	0	0	0		0	0	0	0		0	10	5
Q9UK99	F-box only protein 3 OS=Homo sapiens GN=FBXO3 PE=1 SV=3 - [FBX3_HUMAN]		0	0	0	0		0	0	0	0		0	10	5
P23526	Adenosylhomocysteinase OS=Homo sapiens GN=AHCY PE=1 SV=4 - [SAHH_HUMAN]		0	10	0	3.3		0	10	0	3.3		7	4	5.5
P22626-2	Isoform A2 of Heterogeneous nuclear ribonucleoproteins A2/B1 OS=Homo sapiens GN=HNRNPA2B1 - [ROA2_HUMAN]		0	1	4	1.7		1	2	0	1		0	11	5.5
Q14257	Reticulocalbin-2 OS=Homo sapiens GN=RCN2 PE=1 SV=1 - [RCN2_HUMAN]		0	0	3	1		0	0	4	1.3		2	9	5.5
Q9UPN3-5	Isoform 4 of Microtubule-actin cross-linking factor 1, isoforms 1/2/3/5 OS=Homo sapiens GN=MACF1 - [MACF1_HUMAN]		0	0	0	0		6	0	0	2		9	2	5.5
Q04637-6	Isoform E of Eukaryotic translation initiation factor 4 gamma 1 OS=Homo sapiens GN=EIF4G1 - [IF4G1_HUMAN]		0	0	0	0		3	4	0	2.3		4	7	5.5
D3DR31	Interferon-induced protein with tetratricopeptide repeats 1 OS=Homo sapiens GN=IFIT1 PE=4 SV=1 - [D3DR31_HUMAN]		0	0	0	0		0	5	0	1.7		0	11	5.5
Q5H9R7-3	Isoform 3 of Serine/threonine-protein phosphatase 6 regulatory subunit 3 OS=Homo sapiens GN=PPP6R3 - [PP6R3_HUMAN]		0	0	0	0		0	5	0	1.7		0	11	5.5
E7EVJ5	Cytoplasmic FMR1-interacting protein 2 OS=Homo sapiens GN=CYFIP2 PE=4 SV=1 - [E7EVJ5_HUMAN]		0	0	0	0		0	0	0	0		11	0	5.5
F5GWF6	T-complex protein 1 subunit beta OS=Homo sapiens GN=CCT2 PE=3 SV=2 - [F5GWF6_HUMAN]		0	0	0	0		0	0	0	0		11	0	5.5
Q07955	Serine/arginine-rich splicing factor 1 OS=Homo sapiens GN=SRSF1 PE=1 SV=2 - [SRSF1_HUMAN]		0	0	0	0		0	0	0	0		4	7	5.5
Q9BUJ2-4	Isoform 4 of Heterogeneous nuclear ribonucleoprotein U-like protein 1 OS=Homo sapiens GN=HNRNPUL1 - [HNRL1_HUMAN]		0	0	0	0		0	0	0	0		2	9	5.5
Q32P41	tRNA (guanine(37)-N1)-methyltransferase OS=Homo sapiens GN=TRMT5 PE=1 SV=2 - [TRM5_HUMAN]		0	0	0	0		0	0	0	0		1	10	5.5
P55795	Heterogeneous nuclear ribonucleoprotein H2 OS=Homo sapiens GN=HNRNPH2 PE=1 SV=1 - [HNRH2_HUMAN]		0	0	0	0		0	0	0	0		0	11	5.5
B4DZC3	5'-3' exoribonuclease 2 OS=Homo sapiens GN=XRN2 PE=2 SV=1 - [B4DZC3_HUMAN]		0	0	0	0		0	0	0	0		0	11	5.5
P26045	Tyrosine-protein phosphatase non-receptor type 3 OS=Homo sapiens GN=PTPN3 PE=1 SV=2 - [PTN3_HUMAN]		0	0	0	0		0	0	0	0		0	11	5.5
Q6NZY4	Zinc finger CCHC domain-containing protein 8 OS=Homo sapiens GN=ZCCHC8 PE=1 SV=2 - [ZCHC8_HUMAN]		0	0	0	0		0	0	0	0		0	11	5.5
C9J9K3	40S ribosomal protein SA (Fragment) OS=Homo sapiens GN=RPSA PE=3 SV=1 - [C9J9K3_HUMAN]		3	3	3	3		4	4	0	2.7		3	9	6
B1AK87	Capping protein (Actin filament) muscle Z-line, beta OS=Homo sapiens GN=CAPZB PE=4 SV=1 - [B1AK87_HUMAN]		0	5	6	3.7		2	6	0	2.7		7	5	6
Q8IY21	Probable ATP-dependent RNA helicase DDX60 OS=Homo sapiens GN=DDX60 PE=1 SV=3 - [DDX60_HUMAN]		0	6	0	2		2	5	0	2.3		4	8	6
Q12905	Interleukin enhancer-binding factor 2 OS=Homo sapiens GN=ILF2 PE=1 SV=2 - [ILF2_HUMAN]		0	2	3	1.7		2	5	4	3.7		1	11	6
P62195-2	Isoform 2 of 26S protease regulatory subunit 8 OS=Homo sapiens GN=PSMC5 - [PRS8_HUMAN]		0	0	0	0		0	0	0	0		0	12	6
E9PLT0	Cold shock domain-containing protein E1 OS=Homo sapiens GN=CSDE1 PE=4 SV=1 - [E9PLT0_HUMAN]		0	1	2	1		1	3	1	1.7		12	0	6
I3L2P8	Protein disulfide-isomerase OS=Homo sapiens GN=P4HB PE=4 SV=1 - [I3L2P8_HUMAN]		0	0	0	0		7	0	0	2.3		12	0	6
F5H886	Tight junction protein ZO-2 OS=Homo sapiens GN=TJP2 PE=4 SV=1 - [F5H886_HUMAN]		0	0	0	0		0	0	0	0		12	0	6
O95793-2	Isoform Short of Double-stranded RNA-binding protein Staufen homolog 1 OS=Homo sapiens GN=STAU1 - [STAU1_HUMAN]		0	0	0	0		0	0	0	0		0	12	6
P13674	Prolyl 4-hydroxylase subunit alpha-1 OS=Homo sapiens GN=P4HA1 PE=1 SV=2 - [P4HA1_HUMAN]		0	0	0	0		0	0	0	0		0	12	6
Q14690	Protein RRP5 homolog OS=Homo sapiens GN=PDCD11 PE=1 SV=3 - [RRP5_HUMAN]		0	0	0	0		0	0	0	0		0	12	6
Q96SB4	SRSF protein kinase 1 OS=Homo sapiens GN=SRPK1 PE=1 SV=2 - [SRPK1_HUMAN]		0	0	0	0		0	0	0	0		0	12	6
Q96QZ7-6	Isoform 6 of Membrane-associated guanylate kinase, WW and PDZ domain-containing protein 1 OS=Homo sapiens GN=MAGI1 - [MAGI1_HUMAN]		0	0	0	0		0	0	0	0		0	13	6.5
Q9Y3Z3	SAM domain and HD domain-containing protein 1 OS=Homo sapiens GN=SAMHD1 PE=1 SV=2 - [SAMH1_HUMAN]		0	0	0	0		0	3	0	1		0	14	7
H0YDN1	Plectin (Fragment) OS=Homo sapiens GN=PLEC PE=4 SV=1 - [H0YDN1_HUMAN]		0	0	0	0		0	0	0	0		0	14	7
P31943	Heterogeneous nuclear ribonucleoprotein H OS=Homo sapiens GN=HNRNPH1 PE=1 SV=4 - [HNRH1_HUMAN]		0	0	0	0		0	0	0	0		0	14	7
Q9H0A0	N-acetyltransferase 10 OS=Homo sapiens GN=NAT10 PE=1 SV=2 - [NAT10_HUMAN]		0	0	0	0		0	0	0	0		0	14	7
P60228	Eukaryotic translation initiation factor 3 subunit E OS=Homo sapiens GN=EIF3E PE=1 SV=1 - [EIF3E_HUMAN]		0	5	0	1.7		4	6	0	3.3		7	8	7.5
K7EIG7	Unconventional myosin-Id OS=Homo sapiens GN=MYO1D PE=2 SV=1 - [K7EIG7_HUMAN]		0	0	0	0		0	0	0	0		0	15	7.5
O60524-4	Isoform 4 of Nuclear export mediator factor NEMF OS=Homo sapiens GN=NEMF - [NEMF_HUMAN]		0	0	0	0		0	0	0	0		0	15	7.5
O60941-7	Isoform 7 of Dystrobrevin beta OS=Homo sapiens GN=DTNB - [DTNB_HUMAN]		0	0	0	0		0	0	0	0		0	15	7.5
Q7L0Y3	Mitochondrial ribonuclease P protein 1 OS=Homo sapiens GN=RG9MTD1 PE=1 SV=2 - [MRRP1_HUMAN]		0	3	0	1		0	1	0	0.3		7	9	8
Q9NXH9-2	Isoform 2 of tRNA (guanine(26)-N(2))-dimethyltransferase OS=Homo sapiens GN=TRMT1 - [TRM1_HUMAN]		0	0	7	2.3		3	0	2	1.7		5	11	8
Q9Y3F4	Serine-threonine kinase receptor-associated protein OS=Homo sapiens GN=STRAP PE=1 SV=1 - [STRAP_HUMAN]		0	1	0	0.3		1	0	0	0.3		6	11	8.5
F8W9C2	Ubiquitin-protein ligase E3A OS=Homo sapiens GN=UBE3A PE=4 SV=1 - [F8W9C2_HUMAN]		0	0	0	0		0	0	0	0		17	0	8.5
Q9UDY2-3	Isoform C1 of Tight junction protein ZO-2 OS=Homo sapiens GN=TJP2 - [ZO2_HUMAN]		0	0	0	0		0	0	0	0		0	17	8.5
Q05086-2	Isoform I of Ubiquitin-protein ligase E3A OS=Homo sapiens GN=UBE3A - [UBE3A_HUMAN]		0	0	0	0		0	0	0	0		8	10	9
Q6P158	Putative ATP-dependent RNA helicase DHX57 OS=Homo sapiens GN=DHX57 PE=1 SV=2 - [DHX57_HUMAN]		0	0	0	0		0	0	0	0		3	16	9.5
J3KTA4	Probable ATP-dependent RNA helicase DDX5 OS=Homo sapiens GN=DDX5 PE=2 SV=1 - [J3KTA4_HUMAN]		0	0	0	0		0	0	0	0		0	20	10
Q07157-2	Isoform Short of Tight junction protein ZO-1 OS=Homo sapiens GN=TJP1 - [ZO1_HUMAN]		0	1	0	0.3		0	1	0	0.3		4	17	10.5
P42285	Superkiller viralicidic activity 2-like 2 OS=Homo sapiens GN=SKIV2L2 PE=1 SV=3 - [SK2L2_HUMAN]		0	0	3	1		0	0	2	0.7		0	22	11
F5GZS0	Probable ATP-dependent RNA helicase DHX36 OS=Homo sapiens GN=DHX36 PE=2 SV=1 - [F5GZS0_HUMAN]		0	0	0	0		0	0	0	0		0	22	11
Q14517	Protocadherin Fat 1 OS=Homo sapiens GN=FAT1 PE=1 SV=2 - [FAT1_HUMAN]		0	1	0	0.3		0	0	4	1.3		0	24	12
Q9BYK8	Peroxisomal proliferator-activated receptor A-interacting complex 285 kDa protein OS=Homo sapiens GN=PRIC285 PE=1 SV=6 - [PR285_HUMAN]		0	0	0	0		0	0	0	0		3	22	12.5
Q14160-2	Isoform 2 of Protein scribble homolog OS=Homo sapiens GN=SCRIB - [SCRIB_HUMAN]		0	0	0	0		0	0	0	0		12	15	13.5
Q9NZW5	MAGUK p55 subfamily member 6 OS=Homo sapiens GN=MPP6 PE=1 SV=2 - [MPP6_HUMAN]		0	0	0	0		0	0	0	0		0	27	13.5
O95714	E3 ubiquitin-protein ligase HERC2 OS=Homo sapiens GN=HERC2 PE=1 SV=2 - [HERC2_HUMAN]		0	0	0	0		0	0	0	0		0	29	14.5
Q5T2T1	MAGUK p55 subfamily member 7 OS=Homo sapiens GN=MPP7 PE=1 SV=1 - [MPP7_HUMAN]		0	0	0	0		0	0	0	0		7	23	15
Q13425	Beta-2-syntrophin OS=Homo sapiens GN=SNTB2 PE=1 SV=1 - [SNTB2_HUMAN]		0	0	0	0		0	0	0	0		9	22	15.5
Q12959-4	Isoform 4 of Disks large homolog 1 OS=Homo sapiens GN=DLG1 - [DLG1_HUMAN]		0	0	0	0		0	0	0	0		0	32	16
Q7L2E3-3	Isoform 3 of Putative ATP-dependent RNA helicase DHX30 OS=Homo sapiens GN=DHX30 - [DHX30_HUMAN]		0	0	3	1		1	0	5	2		7	26	16.5
O75534-2	Isoform Short of Cold shock domain-containing protein E1 OS=Homo sapiens GN=CSDE1 - [CSDE1_HUMAN]		0	0	0	0		0	0	0	0		0	34	17
B4DXX7	ATP-dependent RNA helicase DDX3Y OS=Homo sapiens GN=DDX3Y PE=2 SV=1 - [B4DXX7_HUMAN]		0	0	0	0		0	0	0	0		11	24	17.5
O14936-3	Isoform 3 of Peripheral plasma membrane protein CASK OS=Homo sapiens GN=CASK - [CSKP_HUMAN]		0	0	0	0		0	0	0	0		10	28	19
F8WE88	Unconventional myosin-Va OS=Homo sapiens GN=MYO5A PE=2 SV=1 - [F8WE88_HUMAN]		0	0	0	0		0	0	0	0		0	39	19.5
Q05086-3	Isoform III of Ubiquitin-protein ligase E3A OS=Homo sapiens GN=UBE3A - [UBE3A_HUMAN]		0	0	0	0		0	0	0	0		0	39	19.5
Q9UDY2	Tight junction protein ZO-2 OS=Homo sapiens GN=TJP2 PE=1 SV=2 - [ZO2_HUMAN]		0	0	0	0		0	0	0	0		0	41	20.5
Q12959-5	Isoform 5 of Disks large homolog 1 OS=Homo sapiens GN=DLG1 - [DLG1_HUMAN]		0	0	0	0		0	0	0	0		12	31	21.5
Q14160	Protein scribble homolog OS=Homo sapiens GN=SCRIB PE=1 SV=4 - [SCRIB_HUMAN]		0	0	0	0		0	0	0	0		23	57	40
P46939	Utrophin OS=Homo sapiens GN=UTRN PE=1 SV=2 - [UTRO_HUMAN]		0	0	0	0		0	0	0	0		39	141	90
Number in each cell represents unique peptide number detected in each run for each protein target. Only proteins with average unique peptide number ≥ 4 detected in at least one GST-E6 complex were shown in the table.
